# Supplementary material for: Systematic Review of Complementary and Alternative Veterinary Medicine in Sport and Companion Animals: Extracorporeal Shockwave Therapy
Source: Animals (Basel). 2022 Nov 12;12(22):3124. doi: 10.3390/ani12223124 (PMC9686741; doi:10.3390/ani12223124)
Supplement: Supplementary file 1 [file animals-12-03124-s001.zip]

Archive with 1 entries (1 files):
- animals-1995794-supplementary.pdf
